# Supplementary material for: Idiopathic hyperprolactinemia-associated hypogonadism in men presenting with normal testosterone levels
Source: PLoS One. 2025 Sep 18;20(9):e0332871. doi: 10.1371/journal.pone.0332871 (PMC12445487; doi:10.1371/journal.pone.0332871)
Supplement: S1 Data — (XLSX) [file pone.0332871.s001.xlsx]

## Sheet: Total
No	period	symptoms	question 1	2	3	4	5	6	7	8	9	10	11	12	13	14	15	erectile function>25	orgasmic function>8	sexual desire>8	intercourse satisfaction>12	overall satisfaction>8	Total score>60
1	pre-treatment	Low libido	5	5	5	4	5	2	4	4	5	5	2	2	4	4	4	28	10	4	10	8	60
	post-treatment	Libido	5	5	5	5	5	4	5	5	5	5	4	4	4	4	5	30	10	8	14	8	70
2	pre-treatment	Low libido, ED, Gynecomastia	2	2	2	2	2	1	2	1	5	3	1	1	1	2	1	11	8	2	4	3	28
	post-treatment	Gynecomastia	4	4	4	3	3	2	4	3	5	5	4	4	4	4	5	23	10	8	9	8	58
3	pre-treatment	Low libido	4	4	4	5	4	3	4	3	5	5	2	2	2	3	3	24	10	4	10	5	53
	post-treatment	Libido	5	5	5	5	5	3	5	4	5	5	4	5	4	4	5	30	10	9	12	8	69
4	pre-treatment	Low libido	4	4	5	5	5	2	5	4	5	5	3	3	4	4	5	28	10	6	11	8	63
	post-treatment	Libido	4	4	5	5	5	4	5	5	5	5	4	4	5	5	5	28	10	8	14	10	70
5	pre-treatment	Low libido	5	5	5	5	5	2	5	5	5	5	3	3	4	4	4	29	10	6	12	8	65
	post-treatment	Libido	5	5	5	5	5	3	5	5	5	5	5	5	5	5	5	30	10	10	13	10	73
6	pre-treatment	Low libido	5	5	5	5	4	1	3	3	5	5	2	1	3	3	3	27	10	3	7	6	53
	post-treatment	Libido	5	5	5	5	4	2	4	4	5	5	4	3	4	4	4	28	10	7	10	8	63
7	pre-treatment	ED	3	4	4	3	3	1	2	2	5	4	2	2	2	3	2	19	9	4	5	5	42
	post-treatment	Libido	4	4	4	4	3	2	3	3	5	4	4	4	3	3	3	22	9	8	8	6	53
8	pre-treatment	Low libido	5	5	5	5	5	4	5	5	5	5	3	2	5	5	5	30	10	5	14	10	69
	post-treatment	Libido	5	5	5	5	5	4	5	5	5	5	4	5	5	5	5	30	10	9	14	10	73
9	pre-treatment	Low libido, Weekness	4	3	4	4	3	2	4	4	5	4	3	2	3	3	3	21	9	5	10	6	51
	post-treatment	Libido, Weekness	5	5	5	4	4	3	4	5	5	5	4	4	4	4	5	28	10	8	12	8	66
10	pre-treatment	Low libido	5	5	5	5	5	1	5	5	5	5	2	1	3	3	5	30	10	3	11	6	60
	post-treatment	Libido	5	5	5	5	5	4	5	5	5	5	4	4	5	5	5	30	10	8	14	10	72
11	pre-treatment	Low libido	5	5	5	5	5	2	5	5	5	5	2	1	3	3	5	30	10	3	12	6	61
	post-treatment	Libido	5	5	5	5	5	4	5	5	5	5	4	4	5	5	5	30	10	8	14	10	72
12	pre-treatment	Low libido	5	5	5	5	5	2	5	5	5	5	3	3	4	5	5	30	10	6	12	9	67
	post-treatment	Libido	5	5	5	5	5	4	5	5	5	5	4	4	5	5	5	30	10	8	14	10	72
13	pre-treatment	ED	3	4	4	3	3	1	3	3	5	4	2	1	1	4	2	19	9	3	7	5	43
	post-treatment	Libido, ED	4	4	4	4	4	3	4	4	5	4	3	3	4	4	4	24	9	6	11	8	58
14	pre-treatment	ED	2	3	3	2	3	2	3	2	5	3	2	1	1	2	1	14	8	3	7	3	35
	post-treatment	Libido, ED	3	4	4	3	3	3	4	3	5	4	4	3	3	3	3	20	9	7	10	6	52
15	pre-treatment	ED	2	3	3	3	3	2	3	3	5	2	2	1	1	2	2	16	7	3	8	3	37
	post-treatment	Libido	2	3	3	3	3	3	3	3	5	2	3	3	1	2	2	16	7	6	9	3	41
16	pre-treatment	Low libido	5	5	5	5	5	2	5	5	5	5	3	3	4	5	5	30	10	6	12	9	67
	post-treatment	Libido	5	5	5	5	5	4	5	5	5	5	4	4	5	5	5	30	10	8	14	10	72
17	pre-treatment	ED	4	4	4	3	4	2	4	3	5	4	3	3	1	4	3	22	9	6	9	5	51
	post-treatment	Libido, ED	5	5	5	5	5	3	5	5	5	5	4	5	5	5	5	30	10	9	13	10	72
18	pre-treatment	ED	4	4	4	4	4	3	2	2	5	3	3	3	3	3	1	21	8	6	7	6	48
	post-treatment	ED	5	4	4	4	4	3	4	4	5	5	3	3	4	5	4	25	10	6	11	9	61
19	pre-treatment	ED	4	4	4	4	4	2	4	5	5	4	3	3	3	3	2	22	9	6	11	6	54
	post-treatment	Libido, ED	5	4	4	4	4	3	5	5	5	5	4	4	5	5	5	26	10	8	13	10	67
20	pre-treatment	Low libido	5	5	5	5	5	1	5	5	5	5	2	2	4	5	5	30	10	4	11	9	64
	post-treatment	Libido	5	5	5	5	5	4	5	5	5	5	4	4	5	5	5	30	10	8	14	10	72
21	pre-treatment	ED	3	4	4	4	4	2	4	5	5	4	3	3	3	3	1	20	9	6	11	6	52
	post-treatment	Libido, ED	5	4	4	4	4	3	5	5	5	5	4	4	5	5	5	26	10	8	13	10	67
22	pre-treatment	ED	3	4	4	3	3	1	2	2	5	4	2	2	2	3	2	19	9	4	5	5	42
	post-treatment	ED	5	5	5	5	5	4	4	4	5	5	3	3	5	5	5	30	10	6	12	10	68
23	pre-treatment	ED	4	4	4	4	4	2	4	5	5	4	3	3	3	3	1	21	9	6	11	6	53
	post-treatment	Libido, ED	5	4	4	4	4	4	5	5	5	5	5	5	3	4	3	24	10	10	14	7	65

## Sheet: pre and post-treatment
No	erectile function>25		orgasmic function>8		sexual desire>8		intercourse satisfaction>12		overall satisfaction>8		Total score>60
	pre	post	pre	post	pre	post	pre	post	pre	post	pre	post
1	28	30	10	10	4	8	10	14	8	8	60	70
2	11	23	8	10	2	8	4	9	3	8	28	58
3	24	30	10	10	4	9	10	12	5	8	53	69
4	28	28	10	10	6	8	11	14	8	10	63	70
5	29	30	10	10	6	10	12	13	8	10	65	73
6	27	28	10	10	3	7	7	10	6	8	53	63
7	19	22	9	9	4	8	5	8	5	6	42	53
8	30	30	10	10	5	9	14	14	10	10	69	73
9	21	28	9	10	5	8	10	12	6	8	51	66
10	30	30	10	10	3	8	11	14	6	10	60	72
11	30	30	10	10	3	8	12	14	6	10	61	72
12	30	30	10	10	6	8	12	14	9	10	67	72
13	19	24	9	9	3	6	7	11	5	8	43	58
14	14	20	8	9	3	7	7	10	3	6	35	52
15	16	16	7	7	3	6	8	9	3	3	37	41
16	30	30	10	10	6	8	12	14	9	10	67	72
17	22	30	9	10	6	9	9	13	5	10	51	72
18	21	25	8	10	6	6	7	11	6	9	48	61
19	22	26	9	10	6	8	11	13	6	10	54	67
20	30	30	10	10	4	8	11	14	9	10	64	72
21	20	26	9	10	6	8	11	13	6	10	52	67
22	19	30	9	10	4	6	5	12	5	10	42	68
23	21	24	9	10	6	10	11	14	6	7	53	65
Mean	23.52	26.96	9.261	9.739	4.522	7.87	9.435	12.26	6.217	8.652	52.96	65.48
Std. Deviation	5.783	3.914	0.8643	0.6887	1.377	1.14	2.677	1.936	1.976	1.824	11.19	8.279
Pre	23.52	5.783	23	9.261	0.8643	23	4.522	1.377	23	9.435	2.677	23	6.217	1.976	23	52.96	11.19	23
Post	26.96	3.914	23	9.739	0.6887	23	7.87	1.14	23	12.26	1.936	23	8.652	1.824	23	65.48	8.279	23
	Pre			post
	23.52	5.783	23	26.96	3.914	23
	9.261	0.8643	23	9.739	0.6887	23
	4.522	1.377	23	7.87	1.14	23
	9.435	2.677	23	12.26	1.936	23
	6.217	1.976	23	8.652	1.824	23
	52.96	11.19	23	65.48	8.279	23

## Sheet: Sheet3
28	30	2			29	30	1
11	23	12			30	30	0
24	30	6			16	16	0
28	28	0			22	30	8
27	28	1			21	24	3
19	22	3
30	30	0
21	28	7
30	30	0
30	30	0
19	24	5
14	20	6
30	30	0
21	25	4
22	26	4
30	30	0
20	26	6
19	30	11
